# Supplementary material for: Inhibiting or promoting: Population aging and economic development in China
Source: PLoS One. 2024 May 30;19(5):e0303197. doi: 10.1371/journal.pone.0303197 (PMC11139296; doi:10.1371/journal.pone.0303197)
Supplement: S1 Appendix — (XLSX) [file pone.0303197.s001.xlsx]

## Sheet: Sheet1
	2000年													2001年													2002年													2003年
	GDP(亿元)	ODR	人口自然增长率(‰)	65岁及以上人口比重(%)	个人现金卫生支出(亿元)	卫生总费用中社会卫生支出所占比重(%)	社会卫生支出(亿元)	卫生总费用(亿元)	固定资本形成总额(亿元)	第五次人口普查平均受教育年限(年)	就业人数(万人)	人口城镇化水平(%)	进出口总额(万美元)	GDP(亿元)	老年人口抚养比(%)	人口自然增长率(‰)	65岁及以上人口比重(%)	个人现金卫生支出(亿元)	卫生总费用中社会卫生支出所占比重(%)	社会卫生支出(亿元)	卫生总费用(亿元)	固定资本形成总额(亿元)	第五次人口普查平均受教育年限(年)	就业人数(万人)	人口城镇化水平(%)	进出口总额(万美元)	GDP(亿元)	老年人口抚养比(%)	人口自然增长率(‰)	65岁及以上人口比重(%)	个人现金卫生支出(亿元)	卫生总费用中社会卫生支出所占比重(%)	社会卫生支出(亿元)	卫生总费用(亿元)	固定资本形成总额(亿元)	第五次人口普查平均受教育年限(年)	就业人数(万人)	人口城镇化水平(%)	进出口总额(万美元)	GDP(亿元)	老年人口抚养比(%)	人口自然增长率(‰)	65岁及以上人口比重(%)	个人现金卫生支出(亿元)	卫生总费用中社会卫生支出所占比重(%)	社会卫生支出(亿元)	卫生总费用(亿元)	固定资本形成总额(亿元)	第五次人口普查平均受教育年限(年)
北京市	3212.8	10.8	0.9	8.4	70.3	--	61.8	166.7	1512.9	--	--	--	4962200	2817.57	11.3	0.8	--	82.7	--	73.2	201.1	1728.3	--	--	--	5154131	4525.7	13.86	0.9	--	114.2	--	99.6	262.4	2117.1	--	--	--	5251000	3611.94	14.32	-0.1	--	116.3	--	132	314.2	2635	--
天津市	1591.67	11.1	15.5	8.33	--	--	--	66.75	583.24	--	--	--	1715700	1826.67	12.48	1.64	--	--	--	--	71.21	675.74	--	--	--	1818600	1926.87	14.38	1.45	--	--	--	--	96.97	777.53	--	--	--	2282700	2257.77	14.55	1.1	--	--	--	--	117.6	990.57	--
河北省	4628.2	10	50.9	6.86	101.05	--	36.27	160.34	1694.1	--	--	--	524000	5062.9	11.33	49.8	--	115.5	--	46.93	190.77	1787.4	--	--	--	573775	5518.9	10.72	52.8	--	149.11	--	55.28	236.38	1887.3	--	--	--	666565	6333.6	10.32	51.6	--	161.34	--	71.07	275.82	2299.1	--
山西省	1845.72	9.1	7.48	6.2	--	--	--	--	657.6	--	--	--	176438	2029.53	9.91	7.16	--	--	--	--	--	743.00	--	--	--	194100	2324.8	9.98	6.72	--	--	--	--	--	876.70	--	--	--	231200	2854.25	10.16	6.04	--	--	--	--	--	1113.2	--
内蒙古	1539.12	7.3	6.1	5.35	--	--	--	--	439.42	--	--	--	203600	1713.81	9.3	5	--	--	--	--	--	510.02	--	--	--	254819	1940.94	9.72	3.7	--	--	--	--	--	729.37	--	--	--	300494	2388.38	10.3	3.1	--	--	--	--	--	1228.26	--
辽宁省	4669.1	10.5	4	7.83	--	--	--	--	1293.9	--	--	--	1903148	5033.1	11.58	1.8	--	--	--	--	--	1444.2	--	--	--	1991000	5458.2	10.63	2.1	--	--	--	--	--	1627.6	--	--	--	2174000	5906.3	12.84	1.07	--	--	--	--	--	2102.1	--
吉林省	1751.35	7.8	4.15	5.85	--	--	--	--	627.8	--	--	--	255400	2032.48	8.26	3.38	--	--	--	--	--	699.7	--	--	--	320671	2043.09	8.68	3.19	--	--	--	--	--	824.2	--	--	--	370248	2141.03	9.07	1.61	--	--	--	--	--	998.1	--
黑龙江	2855.5	7.4	3.93	5.42	--	--	--	--	926.7	--	--	--	299000	3561	8	2.99	--	--	--	--	--	1051.67	--	--	--	339000	3242.7	8.3	2.54	--	--	--	--	--	1158.34	--	--	--	435000	3609.7	8.6	2.03	--	--	--	--	--	1267.1	--
上海市	4812.15	15.1	-1.9	11.53	--	--	--	--	1982.09	--	--	--	5471000	4950.84	19.02	-0.95	--	58.93	--	98.01	202.63	2156.93	--	--	--	6089800	5795.02	17.72	-0.54	--	58.52	--	121.14	220.31	2430.76	--	--	--	7266400	6804.04	21.88	-1.35	--	63.29	--	151.6	266.19	2724.69	--
江苏省	8553.69	12.2	2.56	8.76	--	--	--	--	3225.42	--	--	--	4563800	9514.6	14.49	2.41	--	--	--	--	--	3543.16	--	--	--	5135500	10606.85	13.86	2.18	--	--	--	--	--	3994.23	--	--	--	7030000	12442.87	15.84	2.01	--	--	--	--	--	5480.8	--
浙江省	6164.79	12.1	4.17	8.84	--	--	--	--	2267.2	--	--	--	2783300	6927.7	14.14	3.77	--	--	--	--	--	2645.4	--	--	--	3280000	8040.66	15.4	3.79	--	--	--	--	--	3255.13	--	--	--	4196400	9753.37	15.88	3.28	--	--	--	--	--	4479.98	--
安徽省	3125.33	11.1	7.64	7.45	--	--	--	--	953.77	--	--	--	334689	3290.11	12.01	6.61	--	--	--	--	--	1077.74	--	--	--	365000	3827.66	12.19	6.03	--	--	--	--	--	1226	--	--	--	420473	4307.77	11.7	5.95	--	--	--	--	--	1476.95	--
福建省	3764.54	9.3	5.75	6.54	--	--	--	--	1216.91	--	--	--	2122300	4258.37	11.39	6.04	--	--	--	--	--	1269.93	--	--	--	2262600	4467.55	10.66	5.78	--	--	--	--	--	1383.54	--	--	--	2839900	4999.59	11.25	5.85	--	--	--	--	--	1672.63	--
江西省	2003.07	9	9.48	6.11	--	--	--	--	605.54	--	--	--	162405	2173.84	10.24	9.38	--	--	--	--	--	696.7	--	--	--	153200	2450.48	10.82	8.72	--	--	--	--	--	931.8	--	--	--	169500	2830	9.97	8.09	--	--	--	--	--	1269.92	--
山东省	8542.44	11.4	4.46	8.03	169.85	--	67.16	271.98	3159.03	--	--	--	2499000	8337.47	11.5	4.88	--	171.89	--	90.42	301.92	3518.25	--	--	--	2896313	9195.04	11.7	4.55	--	208.13	--	96.92	353.46	4192.58	--	--	--	3394200	10275.05	12.5	4.78	--	222.64	--	117.92	399.68	5180.82	--
河南省	5052.99	10.4	7.14	6.96	--	--	--	--	1641.43	--	--	23.2	227500	5533.01	11.04	6.94	--	--	--	--	--	1790.76	--	--	24.43	279300	6035.48	10.74	6.03	--	--	--	--	--	2018.58	--	--	25.8	320400	6942.41	11.6	5.64	--	--	--	--	--	2431.76	--
湖北省	3545.39	8.9	3.7	6.31	--	--	--	--	1451.85	--	--	--	321000	4662.28	9.51	2.44	--	--	--	--	--	1610.93	--	--	--	358000	4212.82	12.94	2.21	--	--	--	--	--	1699.78	--	--	--	396000	4757.45	11.12	2.32	--	--	--	--	--	1875.78	--
湖南省	3551.49	10.3	4.66	7.29	--	--	--	--	1010.19	--	--	--	251300	3983	11.53	5.08	--	--	--	--	--	1138.72	--	--	--	275841	4151.54	12.07	4.86	--	--	--	--	--	1227.41	--	--	--	287621	4659.95	12.53	4.95	--	--	--	--	--	1457.31	--
广东省	10810.21	8.7	8.14	6.05	--	--	--	--	3093.82	--	--	--	17010600	12039.25	12	8.83	--	--	--	--	--	3447.52	--	--	--	17648700	13502.42	11.54	8.21	--	--	--	--	--	4023.73	--	--	--	22109200	15844.64	12.37	8.35	--	--	--	--	--	4986.53	--
广西	2080.04	10.7	7.9	7.12	--	--	--	--	670.7	--	--	--	203800	2231.19	12.18	7.73	--	--	--	--	--	735.6	--	--	--	180000	2523.73	12.46	7	--	--	--	--	--	842.7	--	--	--	243100	2798.17	13.13	7.29	--	--	--	--	--	990.7	--
海南省	526.82	10	9.9	6.58	--	--	--	--	198	--	--	--	128800	579.18	11.4	9.47	--	--	--	--	--	208.2	--	--	--	176238	642.74	11.37	9.48	--	--	--	--	--	227.5	--	--	--	186686	713.96	11.49	9.16	--	--	--	--	--	265.6	--
重庆市	1791	13.04	3.27	8.84	--	--	--	--	638.34	--	--	--	179000	1976.86	13.49	2.8	9.18	--	--	--	--	765.87	--	--	--	183400	2232.86	13.94	3.28	9.52	--	--	--	--	937.68	--	--	--	179401	2555.72	15.48	2.69	10.46	--	--	--	--	1248.57	--
四川省	3928.2	10.6	5.1	7.45	--	--	--	--	1400.69	--	--	--	255000	4421.76	11.92	4.37	--	--	--	--	--	1570.89	--	--	--	310000	4725.01	12.24	3.89	--	--	--	--	--	1801.06	--	--	--	447000	5346.2	12.17	3.12	--	--	--	--	--	2145.07	--
贵州省	1029.92	9.1	13.06	5.79	--	--	--	--	458.84	--	--	--	66002	1082.19	10.03	11.33	--	--	--	--	--	575.89	--	--	--	64978	1243.43	10.39	10.75	--	--	--	--	--	668.58	--	--	--	69141	1428.97	11.4	9.04	--	--	--	--	--	774.73	--
云南省	2030.08	8.8	11.5	6	--	--	--	--	722.27	--	--	--	181300	2077.47	9.84	10.94	--	--	--	--	--	770.2	--	--	--	198900	2358.73	10.27	10.6	--	--	--	--	--	860.67	--	--	--	222600	2458.8	10.29	9.8	--	--	--	--	--	1068.51	--
陕西省	1804	8.6	6.14	5.94	--	--	--	--	796.21	--	--	--	214009	2010.62	9.78	4.16	6.73	--	--	--	--	887.24	--	--	--	206444	2253.39	11.51	4.12	8.01	--	--	--	--	1016.9	--	--	--	222517	2587.72	10.86	4.29	7.75	--	--	--	--	1338.7	--
甘肃省	1052.88	7.3	7.97	5	2.42	--	1.23	4.37	373.9	--	--	--	56540	1074.85	8.21	7.15	--	2.78	--	0.85	4.61	463.13	--	--	--	77825	1232.03	9.06	6.71	--	3.85	--	0.88	5.83	534.75	--	--	--	87740	1301.06	9.49	6.12	--	43.03	--	18.93	79.85	617.62	--
青海省	263.68	6.1	13.1	4.56	--	--	--	--	156.97	--	--	--	16000	300.83	7.21	12.62	4.91	--	--	--	--	202.17	--	--	--	20490	340.65	7.94	11.7	5.46	--	--	--	--	244	--	--	--	19671	385	8.46	10.85	5.88	--	--	--	--	290.49	6.15
宁夏	295.02	6.6	11.92	4.47	--	--	--	--	160.82	--	--	--	44292	337.44	7.2	11.71	--	--	--	--	--	189.67	--	--	--	53277	377.16	6.95	11.56	--	--	--	--	--	216.57	--	--	--	44285	442.61	8.39	10.95	--	--	--	--	--	289.19	--
新疆	1363.56	6.6	12.17	4.53	--	--	--	--	648.12	--	--	--	226400	1483.47	7.24	11.13	--	--	--	--	--	720.12	--	--	--	177148	1612.65	8.85	10.87	--	--	--	--	--	856.7	--	--	--	269186	1849.82	7.78	10.78	--	--	--	--	--	1079.24	--
[truncated: 250 more columns]
